# Supplementary material for: Quality of life after lung cancer surgery: sublobar resection versus lobectomy
Source: BMC Surg. 2023 Nov 18;23:353. doi: 10.1186/s12893-023-02259-1 (PMC10657598; doi:10.1186/s12893-023-02259-1)
Supplement: Supplementary file 1 — Additional file 1: Supplementary Table 1. Statistical results of Spearman correlation coefficient method. Supplementary Table 2. Statistical results of item distribution. Supplementary Table 3. Statistics of scale data description. Supplementary Table 4. Analysis of multiple stepwise linear regression. Supplementary Table 5. Analysis of Cronbach's α coefficient. Supplementary Table 6. Analysis of Cronbach's α coefficient. Supplementary Table 7. Correlation coefficient between each subscale and the total scale. Supplementary Table 8. Primary NSCLC–PQOL Scale. Supplementary Table 9. NSCLC–PQOL Scale. Development of the scale [37]. [file 12893_2023_2259_MOESM1_ESM.zip]

Archive with 2 entries (2 files):
- Revised supplementary material.docx
- supplementary table.docx
